# Supplementary material for: Integrative Analysis of Metabolome and Proteome in the Cerebrospinal Fluid of Patients with Multiple System Atrophy
Source: Cells. 2025 Feb 12;14(4):265. doi: 10.3390/cells14040265 (PMC11853536; doi:10.3390/cells14040265)
Supplement: Supplementary file 1 [file cells-14-00265-s001.zip]

Archive with 1 entries (1 files):
- cells-3427178-supplementary.pdf
